# Supplementary material for: Enhancement of Nutritional Substance, Trace Elements, and Pigments in Waxy Maize Grains through Foliar Application of Selenite
Source: Foods. 2024 Apr 26;13(9):1337. doi: 10.3390/foods13091337 (PMC11083303; doi:10.3390/foods13091337)
Supplement: Supplementary file 1 [file foods-13-01337-s001.zip]

Archive with 1 entries (1 files):
- foods-2951261-supplementary.pdf
